# Supplementary material for: Model Balancing: A Search for In-Vivo Kinetic Constants and Consistent Metabolic States
Source: Metabolites. 2021 Oct 29;11(11):749. doi: 10.3390/metabo11110749 (PMC8621975; doi:10.3390/metabo11110749)
Supplement: Supplementary file 1 [file metabolites-11-00749-s001.zip]

Archive with 1 entries (1 files):
- metabolites-1407957- supplementary.pdf
